# Supplementary material for: Image-Based Machine Learning for Predicting Acceptability Limits in Frozen Pizza Shelf Life
Source: Foods. 2026 Apr 13;15(8):1348. doi: 10.3390/foods15081348 (PMC13115155; doi:10.3390/foods15081348)
Supplement: Supplementary file 1 [file foods-15-01348-s001.zip]

Archive with 1 entries (1 files):
- foods-4177606-supplementary.pdf
